# Supplementary material for: CN133, a Novel Brain-Penetrating Histone Deacetylase Inhibitor, Hampers Tumor Growth in Patient-Derived Pediatric Posterior Fossa Ependymoma Models
Source: Cancers (Basel). 2020 Jul 16;12(7):1922. doi: 10.3390/cancers12071922 (PMC7409080; doi:10.3390/cancers12071922)
Supplement: Supplementary file 1 [file cancers-12-01922-s001.zip]

Archive with 3 entries (2 files):
- cancers-863779-supplementary final/
- cancers-863779-supplementary final/cancers-863779-supplementary final.docx
- cancers-863779-supplementary final/Figure S9. Uncropped Western Blot Figures.pdf
